# Supplementary material for: Complications of Robotic Video-Assisted Thoracoscopic Surgery Compared to Open Thoracotomy for Resectable Non-Small Cell Lung Cancer
Source: J Pers Med. 2022 Aug 12;12(8):1311. doi: 10.3390/jpm12081311 (PMC9410342; doi:10.3390/jpm12081311)
Supplement: Supplementary file 1 [file jpm-12-01311-s001.zip]

Archive with 1 entries (1 files):
- jpm-1832092-supplementary.pdf
